# Supplementary material for: Relationship between Strength and Professional Quality of Life of Nurses Working Hospital Emergency Departments
Source: Int J Environ Res Public Health. 2023 Jan 22;20(3):2052. doi: 10.3390/ijerph20032052 (PMC9914948; doi:10.3390/ijerph20032052)
Supplement: Supplementary file 1 [file ijerph-20-02052-s001.zip]

Archive with 1 entries (1 files):
- ijerph-2115244-SI.pdf
